# Supplementary material for: A standardized fold change method for microarray differential expression analysis used to reveal genes involved in acute rejection in murine allograft models
Source: FEBS Open Bio. 2018 Jan 25;8(3):481–90. doi: 10.1002/2211-5463.12343 (PMC5832988; doi:10.1002/2211-5463.12343)
Supplement: Supplementary file 8 — Table S4. GO term and pathway enrichment analysis based on the 52 significant genes. [file FEB4-8-481-s008.xlsx]

## Sheet: GOterm
Category	Term	p-value(After_Bonferroni_Correction）	Genes
GOTERM_BP_FAT	GO:0006955~immune response	2.17753e-22	CCL3, CD8A, CXCL9, CCL5, CCL4, CXCL10, IFNG, CD27, CIITA, GBP8, IRGM1, GBP6, CRTAM, CD8B1, GBP5, GBP9, H2-DMB1, H2-AB1, PSMB9, H2-EB1, TGTP1, XCL1, H2-DMA, GBP4, GBP2
GOTERM_BP_FAT	GO:0050863~regulation of T cell activation	1.47894e-05	CD274, IFNG, LCK, IDO1, H2-DMA, CD5, CD27, PDCD1LG2
GOTERM_BP_FAT	GO:0002684~positive regulation of immune system process	7.55938e-05	CRTAM, IFNG, LCK, KLRK1, IDO1, H2-DMA, CD5, CD27, PDCD1LG2
GOTERM_BP_FAT	GO:0051249~regulation of lymphocyte activation	0.000107641	CD274, IFNG, LCK, IDO1, H2-DMA, CD5, CD27, PDCD1LG2
GOTERM_BP_FAT	GO:0002694~regulation of leukocyte activation	0.000170116	CD274, IFNG, LCK, IDO1, H2-DMA, CD5, CD27, PDCD1LG2
GOTERM_BP_FAT	GO:0050865~regulation of cell activation	0.000185711	CD274, IFNG, LCK, IDO1, H2-DMA, CD5, CD27, PDCD1LG2
GOTERM_BP_FAT	GO:0050870~positive regulation of T cell activation	0.000756809	IFNG, LCK, H2-DMA, CD5, CD27, PDCD1LG2
GOTERM_BP_FAT	GO:0019882~antigen processing and presentation	0.00298376	IFNG, H2-EB1, H2-DMB1, H2-AB1, H2-DMA, PSMB9
GOTERM_BP_FAT	GO:0051251~positive regulation of lymphocyte activation	0.00436147	IFNG, LCK, H2-DMA, CD5, CD27, PDCD1LG2
GOTERM_BP_FAT	GO:0002696~positive regulation of leukocyte activation	0.005617	IFNG, LCK, H2-DMA, CD5, CD27, PDCD1LG2
GOTERM_BP_FAT	GO:0050867~positive regulation of cell activation	0.00619135	IFNG, LCK, H2-DMA, CD5, CD27, PDCD1LG2
GOTERM_BP_FAT	GO:0019886~antigen processing and presentation of exogenous peptide antigen via MHC class II	0.00690993	H2-EB1, H2-DMB1, H2-AB1, H2-DMA
GOTERM_BP_FAT	GO:0002495~antigen processing and presentation of peptide antigen via MHC class II	0.00690993	H2-EB1, H2-DMB1, H2-AB1, H2-DMA
GOTERM_BP_FAT	GO:0006935~chemotaxis	0.00895934	CCL3, IFNG, XCL1, CCL5, CCL4, CXCL10
GOTERM_BP_FAT	GO:0042330~taxis	0.00895934	CCL3, IFNG, XCL1, CCL5, CCL4, CXCL10
GOTERM_BP_FAT	GO:0002504~antigen processing and presentation of peptide or polysaccharide antigen via MHC class II	0.0118521	H2-EB1, H2-DMB1, H2-AB1, H2-DMA
GOTERM_BP_FAT	GO:0002478~antigen processing and presentation of exogenous peptide antigen	0.0213774	H2-EB1, H2-DMB1, H2-AB1, H2-DMA
GOTERM_BP_FAT	GO:0006952~defense response	0.023719	CIITA, CCL3, IRGM1, IFNG, CXCL9, IDO1, CCL5, CCL4, CXCL10
GOTERM_BP_FAT	GO:0006954~inflammatory response	0.0263005	CIITA, CCL3, CXCL9, IDO1, CCL5, CCL4, CXCL10
GOTERM_BP_FAT	GO:0019884~antigen processing and presentation of exogenous antigen	0.0387846	H2-EB1, H2-DMB1, H2-AB1, H2-DMA
GOTERM_CC_FAT	GO:0009897~external side of plasma membrane	9.33138e-05	IL2RB, CD8B1, CD8A, CD274, KLRK1, H2-AB1, CD5, PDCD1
GOTERM_CC_FAT	GO:0042613~MHC class II protein complex	0.000164124	H2-EB1, H2-DMB1, H2-AB1, H2-DMA
GOTERM_CC_FAT	GO:0044459~plasma membrane part	0.00088338	CRTAM, IL2RB, CD8B1, GBP5, CD8A, CD3D, KLRK1, H2-DMB1, H2-AB1, PDCD1, CD274, LCK, H2-EB1, H2-DMA, CD5, GBP2
GOTERM_CC_FAT	GO:0009986~cell surface	0.00123647	IL2RB, CD8B1, CD8A, CD274, KLRK1, H2-AB1, CD5, PDCD1
GOTERM_CC_FAT	GO:0005886~plasma membrane	0.00470247	PRF1, CRTAM, IRGM1, IL2RB, CD8B1, GBP5, CD8A, CD3D, KLRK1, H2-DMB1, H2-AB1, PDCD1, PDCD1LG2, LY6F, CD274, LCK, H2-EB1, H2-DMA, CD5, GBP2
GOTERM_CC_FAT	GO:0042611~MHC protein complex	0.027509	H2-EB1, H2-DMB1, H2-AB1, H2-DMA
GOTERM_MF_FAT	GO:0005525~GTP binding	2.56274e-06	GBP8, BC023105, GBP6, IRGM1, IGTP, GM12250, GBP5, GBP9, TGTP1, GBP4, GBP2
GOTERM_MF_FAT	GO:0019001~guanyl nucleotide binding	3.24912e-06	GBP8, BC023105, GBP6, IRGM1, IGTP, GM12250, GBP5, GBP9, TGTP1, GBP4, GBP2
GOTERM_MF_FAT	GO:0032561~guanyl ribonucleotide binding	3.24912e-06	GBP8, BC023105, GBP6, IRGM1, IGTP, GM12250, GBP5, GBP9, TGTP1, GBP4, GBP2
GOTERM_MF_FAT	GO:0003924~GTPase activity	4.64935e-06	GBP8, GBP6, IGTP, GBP5, GBP9, TGTP1, GBP4, GBP2
GOTERM_MF_FAT	GO:0008009~chemokine activity	5.22306e-06	CCL3, CXCL9, XCL1, CCL5, CCL4, CXCL10
GOTERM_MF_FAT	GO:0042379~chemokine receptor binding	5.97912e-06	CCL3, CXCL9, XCL1, CCL5, CCL4, CXCL10
GOTERM_MF_FAT	GO:0005125~cytokine activity	0.000820095	CCL3, IFNG, CXCL9, XCL1, CCL5, CCL4, CXCL10
GOTERM_MF_FAT	GO:0032553~ribonucleotide binding	0.0163134	CIITA, GBP8, GBP6, IRGM1, GBP5, GBP9, PSMB9, BC023105, IGTP, GM12250, LCK, TGTP1, H2-DMA, GBP4, GBP2
GOTERM_MF_FAT	GO:0032555~purine ribonucleotide binding	0.0163134	CIITA, GBP8, GBP6, IRGM1, GBP5, GBP9, PSMB9, BC023105, IGTP, GM12250, LCK, TGTP1, H2-DMA, GBP4, GBP2
GOTERM_MF_FAT	GO:0042288~MHC class I protein binding	0.0233347	KLRK1, H2-DMA, PSMB9
GOTERM_MF_FAT	GO:0017076~purine nucleotide binding	0.0251752	CIITA, GBP8, GBP6, IRGM1, GBP5, GBP9, PSMB9, BC023105, IGTP, GM12250, LCK, TGTP1, H2-DMA, GBP4, GBP2

## Sheet: Pathway
Term	Genes	p-value(After_Bonferroni_Correction）
mmu05332:Graft-versus-host disease	PRF1, IFNG, H2-EB1, H2-DMB1, GZMB, H2-AB1, H2-DMA	1.41068e-05
mmu05330:Allograft rejection	PRF1, IFNG, H2-EB1, H2-DMB1, GZMB, H2-AB1, H2-DMA	1.41068e-05
mmu04940:Type I diabetes mellitus	PRF1, IFNG, H2-EB1, H2-DMB1, GZMB, H2-AB1, H2-DMA	2.32573e-05
mmu04514:Cell adhesion molecules (CAMs)	CD8B1, CD8A, CD274, H2-EB1, H2-DMB1, H2-AB1, H2-DMA, PDCD1, PDCD1LG2	2.78486e-05
mmu04060:Cytokine-cytokine receptor interaction	TNFRSF9, CCL3, IL2RB, IFNG, CXCL9, XCL1, CCL5, CCL4, CD27, CXCL10	8.97326e-05
mmu04612:Antigen processing and presentation	CIITA, CD8B1, CD8A, H2-EB1, H2-DMB1, H2-AB1, H2-DMA	0.000206181
mmu05320:Autoimmune thyroid disease	PRF1, H2-EB1, H2-DMB1, GZMB, H2-AB1, H2-DMA	0.00105584
mmu05340:Primary immunodeficiency	CIITA, CD8B1, CD3D, CD8A, LCK	0.00111414
mmu04620:Toll-like receptor signaling pathway	CCL3, CXCL9, CCL5, STAT1, CCL4, CXCL10	0.00488138
mmu04062:Chemokine signaling pathway	CCL3, CXCL9, XCL1, CCL5, STAT1, CCL4, CXCL10	0.0102748
mmu04660:T cell receptor signaling pathway	CD8B1, CD3D, CD8A, IFNG, LCK, PDCD1	0.0111061
mmu05310:Asthma	H2-EB1, H2-DMB1, H2-AB1, H2-DMA	0.021922
mmu04640:Hematopoietic cell lineage	CD8B1, CD3D, CD8A, H2-EB1, CD5	0.0302208
mmu05416:Viral myocarditis	PRF1, H2-EB1, H2-DMB1, H2-AB1, H2-DMA	0.0457041
